# Supplementary material for: Minute-scale persistence of a GPCR conformation state triggered by non-cognate G protein interactions primes signaling
Source: Nat Commun. 2019 Oct 23;10:4836. doi: 10.1038/s41467-019-12755-9 (PMC6811539; doi:10.1038/s41467-019-12755-9)
Supplement: Supplementary file 3 — Source Data [file 41467_2019_12755_MOESM3_ESM.xlsx]

## Sheet: Fig 1b, c, d
Fig 1b		cAMP response as a function of Isoproterenol concentration
Isoproterenol conc.	log ISO	b2-AR-(-)			b2-AR-Sp			b2-AR-Qp
(M)		mean	SD		mean	SD		mean	SD
3e-16	-15.5229	5.92	1.4		7.39	4.2		9.19	6.3
3e-15	-14.5229	6.58	2.7		4.51	4.1		2.77	0.4
3e-14	-13.5229	4.9	2.9		1.43	3.3		1.61	4.3
3e-13	-12.5229	5.33	4.1		0.59	2.7		3.79	6.4
3e-12	-11.5229	4.48	4.4		-0.22	5.9		5.18	6.1
3e-11	-10.5229	7.52	4.9		6.72	2.7		77.08	4.6
3e-10	-9.52288	63.68	10.6		117	13.1		170.31	15.6
3e-09	-8.52288	94.22	3.9		139.18	8.7		186.82	29.1
3e-08	-7.52288	97.63	7.2		141.78	7.3		194.19	23.5
3e-07	-6.52288	97.12	3.4		142.44	2.8		200.18	11.7
3e-06	-5.52288	102.37	8.4		144.88	5.2		194.97	15.7
3e-05	-4.52288	97.43	4.3		141.23	6.4		191.44	15.6
Fig 1c		cAMP response as a function of Fenoterol concentration
Fenoterol conc.	log Feno	b2-AR-(-)			b2-AR-Sp			b2-AR-Qp
(M)		mean	SD		mean	SD		mean	SD
3e-16	-15.5229	12.82	5.9		19.97	19.8		25.29	19.9
3e-15	-14.5229	11.73	7.4		23.27	13.1		24.66	7.2
3e-14	-13.5229	13.21	7.2		20.83	14.1		24.57	11.2
3e-13	-12.5229	13.88	4.4		25.54	13.1		39.13	9
3e-12	-11.5229	18.61	5.6		39.17	4.6		56.45	2.3
3e-11	-10.5229	29.14	5.6		60.34	5.9		117.59	8
3e-10	-9.52288	45.77	5.5		94.95	3.1		139.55	10.3
3e-09	-8.52288	78.28	5.6		114.42	13		167.07	8.6
3e-08	-7.52288	92.19	9.6		130.76	6.9		177.73	14.4
3e-07	-6.52288	98.32	5.9		127.91	4.4		179.98	4.6
3e-06	-5.52288	94.82	8.9		125.16	18.8		173.09	2.9
3e-05	-4.52288	100	5.2		134.43	3.6		172.37	11.4
Fig 1d		cAMP response as a function of Epinephrine concentration
Epinephrine conc.	log Epi	b2-AR-(-)			b2-AR-Sp			b2-AR-Qp
(M)		mean	SD		mean	SD		mean	SD
3e-16	-15.5229	4.27	6.7		0.36	4.6		13.78	5.2
3e-15	-14.5229	2.26	1.1		11.88	12.1		11.37	7.8
3e-14	-13.5229	0.27	3.2		4.85	12.9		11.88	22.8
3e-13	-12.5229	10.25	3.6		20.4	12.2		20.24	13.1
3e-12	-11.5229	9.64	5.6		14.22	29		35.35	5
3e-11	-10.5229	13.5	4.3		37.67	5.3		90.21	8
3e-10	-9.52288	27.25	3.4		92.26	7.7		165.93	6.5
3e-09	-8.52288	72.42	3.2		176.67	10.1		173.45	7.7
3e-08	-7.52288	90.13	4.2		181.01	7.5		195.82	4.6
3e-07	-6.52288	96.75	2.9		192.1	8.1		183.14	4
3e-06	-5.52288	92.96	4.6		197.09	3.2		183.8	7.6
3e-05	-4.52288	100	6.3		186.01	7.7		194.1	6.2

## Sheet: Fig 1 e, f
Equivalent SPASM sensor expression
ratio	Fig 1e (Isoproterenol)				Fig 1f (Fenoterol)				Fig 1g (Epinephrine)
	b2-AR-(-)	b2-AR-(Sp)	b2-AR-(Qp)		b2-AR-(-)	b2-AR-(Sp)	b2-AR-(Qp)		b2-AR-(-)	b2-AR-(Sp)	b2-AR-(Qp)
mCitrine/scattering (450)
1	1.24	1.27	1.14		1.22	1.24	1.25		1.25	1.26	1.26
2	1.3	1.3	1.35		1.23	1.23	1.25		1.3	1.24	1.19
3	1.41	1.33	1.42		1.25	1.23	1.19		1.4	1.26	1.3

## Sheet: Fig 1h, i
Fig 1h	Potency of cAMP response (pEC50)
	Isoprterenol		Fenoterol		Epinephrine
	mean	SD	mean	SD	mean	SD
b2-AR-(-)	9.65	0.09	8.77	0.04	8.43	0.06
b2-AR-(Sp)	9.83	0.08	9.69	0.07	9	0.07
b2-AR-(Qp)	10.37	0.11	10.66	0.06	9.43	0.1
Fig 1i	Maximum cAMP (Emax)
	Isoprterenol		Fenoterol		Epinephrine
	mean	SD	mean	SD	mean	SD
b2-AR-(-)	97.8	0.75	97.5	8.14	100	6.5
b2-AR-(Sp)	142.48	1.27	130.71	6.51	197.09	4.5
b2-AR-(Qp)	194.19	3.81	171.39	4.76	182.89	5.17

## Sheet: Fig 2
Fig 2b	DFRET b2-AR-Sp
	membrane	mem+Spep	mem+S->Q	mem+Qpep	mem+Q->S
	0.00998266	0.0123917	0.0142634	0.018362	0.0089027
	0.00898264	0.0110206	0.0130967	0.0157055	0.00374897
	0.00555761	0.00855328	0.0127276	0.015636	0.00602433
	0.0106943	0.0139928	0.0175391	0.0271977	0.00310141
	0.0119827	0.0143917	0.0162634	0.020362	0.0139027
	0.0109826	0.0130206	0.0150967	0.0177055	0.00874897
	0.00755761	0.0105533	0.0147276	0.017636	0.0110243
	0.0126943	0.0159928	0.0195391	0.0291977	0.00810141
mean	0.0108043	0.0134896	0.0164067	0.0212253	0.0104444
stdev	0.00227548	0.00230373	0.00218846	0.00546432	0.00262426
sem
minimum	0.00755761	0.0105533	0.0147276	0.017636	0.00810141
Q1	0.0101264	0.0124038	0.0150044	0.0176881	0.00858708
median	0.0114826	0.0137062	0.0156801	0.0190337	0.00988665
Q3	0.0121606	0.014792	0.0170823	0.0225709	0.0117439
maximum	0.0126943	0.0159928	0.0195391	0.0291977	0.0139027
Q1-minimum	0.00256877	0.00185052	0.000276875	5.21413e-05	0.000485676
Q1	0.0101264	0.0124038	0.0150044	0.0176881	0.00858708
mediam-Q1	0.00135627	0.00130237	0.000675633	0.00134564	0.00129957
Q3-median	0.000677919	0.00108579	0.00140227	0.00353718	0.00185727
maximum-Q3	0.00053373	0.0012008	0.00245678	0.00662675	0.00215878
Q3-Q1	0.00203418	0.00238816	0.0020779	0.00488281	0.00315684
1.5x IQR	0.00305128	0.00358224	0.00311685	0.00732422	0.00473526
upper bound	0.0152118	0.0183742	0.0201992	0.0298951	0.0164792
lower bound	0.00707511	0.00882156	0.0118876	0.0103639	0.00385182
Fig 2c	BODIPY incorporation for G protein activation
	b2+GS	b2+GS+spep	b2+GS+stoQpep	b2+GS+Qpep	b2+GS+qtoSpep
1	11.992	33.6715	171.409	155.523	54.87
2	2.47567	23.1915	65.1337	53.478	30.494
3	2.8	21.748	58.9565	51.809	40.004
4	27.0213	153.482	266.464	255.186	134.194
	100	280.783	1429.36	1296.89	457.555
	100	936.778	2630.95	2160.15	1231.75
	100	776.714	2105.59	1850.32	1428.71
	100	568.004	986.123	944.388	496.624
mean	100	640.57
stdev		283.424
sem
minimum	100	280.783	986.123	944.388	457.555
Q1	100	496.199	1318.55	1208.76	486.857
median	100	672.359	1767.47	1573.61	864.186
Q3	100	816.73	2236.93	1927.78	1280.99
maximum	100	936.778	2630.95	2160.15	1428.71
Q1-minimum	0	215.416	332.425	264.376	29.3015
Q1	100	496.199	1318.55	1208.76	486.857
mediam-Q1	0	176.16	448.925	364.841	377.33
Q3-median	0	144.371	469.457	354.172	416.804
maximum-Q3	0	120.048	394.024	232.368	147.724
Q3-Q1	0	320.531	918.382	719.013	794.134
1.5x IQR	0	480.797	1377.57	1078.52	1191.2
	0	160.266	459.191	359.507	397.067
upper bound	100	976.996	2696.12	2287.28	1678.06
lower bound	100	335.933	859.358	849.258	89.7896
Fig 2d	cAMP response to isoproterenol stimulation
	b2-AR-(-)	b2-AR-Sp	b2-AR-Sp->Qp	b2-AR-Qp	b2-AR-Qp->Sp
	4943.27	8919.83	7213.5155*	7906.39	7576.15
	3686.02	6651.19	13723.5	8585.23	5661.44
	6184.45	11159.5	12261.4	12350.8	5319.11
	2959.32	5339.91	3284.01	6438.44	9119.52
	2679.57	4835.12	4194.95	4767.43	6995.94
	1975.38	3564.45	3887.43	4703.61	8870.03
	1759.94	3175.7	5558.45	4958.9	6642.01
	2360.17	4258.77	10870.9	11533.5	9722.94
	2379.46	4293.59	7782.33575*	9137.31025*	10552.6
	2723.52	4914.41	13580.9	12355.7	8289.82
	762.071	1375.11	11579.5	12209.7	6380.91
	2094.62	3779.61	3821.5275*	7010.1875*	2430.03
	3335.65	6018.97	8197.48	10661.3	2516.58
	2355.41	4250.19	6542.3	13722.9	3365.82
		9561.92575*	9349.62	9790.47	8634.27*
	4524.22	8163.68	12425.6	9274.56	5802.61
	4614.16	8325.95	10388.3	8127.13	12991.3
	4818	8693.77	10282.9	9245.29	9653.88
	5297.62	9559.23	10452.7	8419.84	11503.8
	3631.24	6552.34	10095.6	9779.48	9076.98
	4585.08	8273.48	9826.32	5453.21	6752.85
	2576.82	4649.71	10323.9	7876.86	5646.4
	4134.11	7459.75	5769.34	4990.73	5365.39
	3305.18	5964		14591.7	9542.39
	3019.68	5448.82		12056.8	6468.92
	917.338	1655.28		10277.1	6556.73
	2786.09	5027.32		9668.25	5339.05
				10679.6
				13378.4
				11329.4
				8349.59
mean	3246.48	5858.06	9129.76	9430.42	7236.28
stdev	1343.03	2423.41	3210.12	2818.6	2616.31
sem
minimum	762.071	1375.11	3284.01	4703.61	2430.03
Q1	2364.99	4267.48	6349.06	7906.39	5650.16
median	2989.5	5394.37	10189.3	9668.25	6697.43
Q3	4426.7	7987.7	11048.1	11533.5	9108.88
maximum	6184.45	11159.5	13723.5	14591.7	12991.3
Q1-minimum	1602.92	2892.37	3065.05	3202.78	3220.13
Q1	2364.99	4267.48	6349.06	7906.39	5650.16
mediam-Q1	624.509	1126.89	3840.22	1761.86	1047.26
Q3-median	1437.2	2593.33	858.796	1865.29	2411.46
maximum-Q3	1757.76	3171.76	2675.44	3058.11	3882.41
Q3-Q1	2061.71	3720.22	4699.02	3627.15	3458.72
1.5x IQR	3092.56	5580.33	7048.52	5440.73	5188.08
upper bound	7519.26	13568	18096.6	16974.3	14297
lower bound	-727.568	-1312.85	-699.463	2465.66	462.081

## Sheet: Fig 3
Figure 3c	% b2-mCer fluorescence in supernatant (measured)
	#1	#2	#3	#4		mean supernatant	mean bound (100-Supernatant)	SD
no peptide	91.29	91.24	91.86	87.43		90.455	9.545	2.03618
bioQp	74.15	73.93	76.72	82.56		76.84	23.16	4.01817
bioSp	44.34	45.36	46.05	44.8		45.1375	54.8625	0.737581
Figure 3c	Displacement of bound receptor by excess unlabeled peptide
bioQp bound	13.61	2.01
released by Qp	12.79	3.22
bioSp bound	45.31	2.21
released by Sp	38.33	3.05
Figure 3d	DFRET response (from b2-AR-Sp membranes) to increasing peptide concentration
peptide concentration (M)	Sp mean	Qp mean		Sp SD	Qp SD
0
1e-07	0.010657	0.00999162		0.00172241	0.00262977
3e-07	0.0107979	0.0076507		0.0023133	0.00175294
1e-06	0.00950176	0.0112576		0.00302505	0.00307508
3e-06	0.0138631	0.0111215		0.00241753	0.00186744
1e-05	0.0207158	0.0168432		0.00194907	0.0021462
3e-05	0.0196195	0.0251227		0.00188299	0.00218199
0.0001	0.0144931	0.0207255		0.00230101	0.00353153
Figure 3e	Mass spectrometry analysis of photoclevage of PC-Qp
	PC-Qp	N-term fragment
	(full length)	(cleaved)
minus UV	0.67	0.33
	0.76	0.24
	0.62	0.38
plus UV	0.098	0.91
	0.095	0.91
	0.081	0.92
Figure 3g	Competition for binding to b2-AR
	mean	SD
	23.5	1.6
	12.5	1.8
	13.1	1.3
	23.3	2
	12.7	2.7
	21.9	1.5

## Sheet: Fig 4
Fig 4c	Persistence of DFRET (receprot activation) after depletion of bioQp									Fig 4d	Time course of persistence of receptor activation
	no bead			beads							DFRET ratio (mean)			SD
	mem	Qp	Bio	mem	Qp	Bio	pre			time (seconds)	b2AR-Sp + bioQp	pre-adsorbed		b2AR-Sp + bioQp	pre-adsorbed
	0.01	0.03	0.028	0.012	0.027	0.026	0.013			90	0.025	0.01		0.003	0.002
	0.009	0.027	0.024	0.01	0.022	0.02	0.012			180	0.023			0.002
	0.012	0.025	0.02	0.011	0.028	0.025	0.015			300	0.02			0.003
										450	0.014			0.003
mean	0.0103333	0.0273333	0.024	0.011	0.0256667	0.0236667	0.0133333			600	0.01	0.007		0.002	0.003
sd	0.00152753	0.00251661	0.004	0.001	0.00321455	0.00321455	0.00152753
minimum	0.009	0.025	0.02	0.01	0.022	0.02	0.012
Q1	0.0095	0.026	0.022	0.0105	0.0245	0.0225	0.0125
median	0.01	0.027	0.024	0.011	0.027	0.025	0.013
Q3	0.011	0.0285	0.026	0.0115	0.0275	0.0255	0.014
maximum	0.012	0.03	0.028	0.012	0.028	0.026	0.015
Q1-minimum	0.0005	0.001	0.002	0.0005	0.0025	0.0025	0.0005
Q1	0.0095	0.026	0.022	0.0105	0.0245	0.0225	0.0125
median-Q1	0.0005	0.001	0.002	0.0005	0.0025	0.0025	0.0005
Q3-median	0.001	0.0015	0.002	0.0005	0.0005	0.0005	0.001
maximum-Q3	0.001	0.0015	0.002	0.0005	0.0005	0.0005	0.001
Q3-Q1	0.0015	0.0025	0.004	0.001	0.003	0.003	0.0015
1.5x IQR	0.00225	0.00375	0.006	0.0015	0.0045	0.0045	0.00225
upper bound	0.01325	0.03225	0.032	0.013	0.032	0.03	0.01625
lower bound	0.00725	0.02225	0.016	0.009	0.02	0.018	0.01025
Fig 4e	Persistence of DFRET (receprot activation) after cleavage of PC-Qp
	no UV			pre treated		post mixing
	membrane	Qp	PC-Qp	Qp	PC-Qp	Qp	PC-Qp
	0.01	0.027	0.024	0.022	0.012	0.025	0.023
	0.015	0.03	0.028	0.023	0.009	0.028	0.025
	0.012	0.025	0.025	0.027	0.01	0.027	0.022
mean	0.0123333	0.0273333	0.0256667	0.024	0.0103333	0.0266667	0.0233333
sd	0.00251661	0.00251661	0.00208167	0.00264575	0.00152753	0.00152753	0.00152753
minimum	0.01	0.025	0.024	0.022	0.009	0.025	0.022
Q1	0.011	0.026	0.0245	0.0225	0.0095	0.026	0.0225
median	0.012	0.027	0.025	0.023	0.01	0.027	0.023
Q3	0.0135	0.0285	0.0265	0.025	0.011	0.0275	0.024
maximum	0.015	0.03	0.028	0.027	0.012	0.028	0.025
Q1-minimum	0.001	0.001	0.0005	0.0005	0.0005	0.001	0.0005
Q1	0.011	0.026	0.0245	0.0225	0.0095	0.026	0.0225
median-Q1	0.001	0.001	0.0005	0.0005	0.0005	0.001	0.0005
Q3-median	0.0015	0.0015	0.0015	0.002	0.001	0.0005	0.001
maximum-Q3	0.0015	0.0015	0.0015	0.002	0.001	0.0005	0.001
Q3-Q1	0.0025	0.0025	0.002	0.0025	0.0015	0.0015	0.0015
1.5x IQR	0.00375	0.00375	0.003	0.00375	0.00225	0.00225	0.00225
upper bound	0.01725	0.03225	0.0295	0.02875	0.01325	0.02975	0.02625
lower bound	0.00725	0.02225	0.0215	0.01875	0.00725	0.02375	0.02025

## Sheet: Fig 5
Fig 5b	DFRET ratio of b2-AR-ICL3 sensor
		(-)	Sp	Qp
	count	14	14	14
	mean	-0.0127578	-0.00508777	-0.00703224
	sd	0.00674868	0.00751334	0.0054123
	min	0.0016547	-0.00612536	2.25497e-06
	Q1	0.00792953	-0.00208475	0.00321958
	median	0.0127026	0.00670542	0.00639363
	Q3	0.0178742	0.0103437	0.0113569
	Max	0.0227104	0.0160795	0.0160398
Q1	bottom	0.00792953	-0.00208475	0.00321958
median-Q1	2Q box	0.00477307	0.00879018	0.00317405
Q3-median	3Q box	0.00517156	0.00363829	0.00496326
Q1-min	whisker -	0.00627483	0.0040406	0.00321732
max-Q3	whisker+	0.00483623	0.00573578	0.00468293
Fig 5d	DFRET ratio of b2-AR-ICL3 sensor: bioQp
		flex	Flex	Flex		flex	flex	flex	flex
			QP	bioQP			QP	bioQP	pretreated
	beads	-	-	-			+	+
		-0.0176573	-0.0108702	-0.009		-0.0165	-0.00815445	-0.009996	-0.0217
		0.00407741	0.00573805	0.00150929		0.00194439	0.0053308	0.00417016	0.00496597
		0.00235416	0.00331296	0.000871414		0.00112263	0.00307783	0.00240771	0.00286719
Fig 5e	DFRET ratio of b2-AR-ICL3 sensor: PC-Qp
		mean	SD
	flexnp	-0.0196191	0.00496597
	Qpep no UV	-0.00949873	0.00229203
	PCQpep no UV	-0.00626524	0.00325564
	pre-Qpep	-0.00822168	0.00171412
	pre-PCQpep	-0.0220354	0.00306376
	Qpep + UV	-0.00815445	0.00258135
	PCQpep + UV	-0.0081519	0.00195544
Fig 5f	Temporal persistence of primed GPCR conformation
	mean				SD
	PC-Qp	no peptide	Qp		PC-Qp	no peptide	Qp
240	-0.00959829	-0.0207106	-0.0085		0.000742265	0.0012	0.0005
300	-0.00955362	-0.021	-0.0086		0.00148918	0.0014	0.001
360	-0.0142224	-0.022	-0.0088		0.00183555	0.002	0.001
420	-0.0207199	-0.024	-0.009		0.0017324	0.0005	0.002
480	-0.023	-0.024	-0.01		0.00115473	0.00115473	0.0005
540	-0.023	-0.023	-0.0108		0.00230947	0.00230947	0.001
600	-0.02388	-0.02488	-0.011		0.00196919	0.00107839	0.001

## Sheet: Fig  6
Fig 6b	BODIPY fluorescence increase
	np	q	pc-q
	5.8	40	38
	4	30	41
	7	37	33
mean	5.6	35.6667	37.3333
sd	1.50997	5.1316	4.04145
minimum	4	30	33
Q1	4.9	33.5	35.5
median	5.8	37	38
Q3	6.4	38.5	39.5
maximum	7	40	41
Q1-minimum	0.9	3.5	2.5
Q1	4.9	33.5	35.5
median-Q1	0.9	3.5	2.5
Q3-median	0.6	1.5	1.5
maximum-Q3	0.6	1.5	1.5
Q3-Q1	1.5	5	4
1.5x IQR	2.25	7.5	6
upper bound	8.65	46	45.5
lower bound	2.65	26	29.5
Fig 6c	Persistence of G protein activation after cleavage of PC-Qp
	Q	PC	Q	PC	Q	PC
	35	11	33	10	36	34
	27	9	30	5	30	37
	40	13	37	12	40	29
mean	34	11	33.3333	9	35.3333	33.3333
sd	6.55744	2	3.51188	3.60555	5.03322	4.04145
minimum	27	9	30	5	30	29
Q1	31	10	31.5	7.5	33	31.5
median	35	11	33	10	36	34
Q3	37.5	12	35	11	38	35.5
maximum	40	13	37	12	40	37
Q1-minimum	4	1	1.5	2.5	3	2.5
Q1	31	10	31.5	7.5	33	31.5
median-Q1	4	1	1.5	2.5	3	2.5
Q3-median	2.5	1	2	1	2	1.5
maximum-Q3	2.5	1	2	1	2	1.5
Q3-Q1	6.5	2	3.5	3.5	5	4
1.5x IQR	9.75	3	5.25	5.25	7.5	6
upper bound	47.25	15	40.25	16.25	45.5	41.5
lower bound	21.25	7	26.25	2.25	25.5	25.5

## Sheet: Fig 7
Fig 7a	% cAMP response (mean)
Fig 7a														average			STDEV
Fenoterol conc (M)	UT	Gq		UT	Gq		UT	Gq		UT	Gq			Ut	Gq		UT	Gq
0.0001	97.36	129.033		93.6585	124.806		97.7	155.8		98.3	144.2			96.7546	138.46		2.10032	14.247
3e-05	100	130.325		100	132.208		96.1	151.3		100	141.6			99.025	138.858		2.25167	9.64969
1e-05	107.418	133.913		99.1308	138.297		93.2	155.2		97.5	140.3			99.3123	141.927		3.06388	9.24166
3e-06	77.1897	141.757		97.6408	135.769		98.9	149.7		92.1	149.2			91.4576	144.107		3.61769	6.63976
1e-06	72.7	144.918		105.295	144.918		100	145.2		89.5	135.9			91.8737	142.734		8.03912	4.55793
3e-07	74.3672	139.712		98.0887	139.712		95.2	150.1		81.3	140.5			87.239	142.506		8.97603	5.07637
1e-07	57.2348	110.561		102.341	133.113		83.1	126.4		74.6	120.7			79.3191	122.693		14.2131	9.54781
3e-08	61.1569	90.0403		72.7539	99.0377		63.8	93.5		60.5	91.4			64.5527	93.4945		6.3406	3.96003
1e-08	25.3794	40.6192		64.4568	64.1375		47.7	57.3		39.1	59.3			44.159	55.3392		12.8952	10.2245
3e-09	38.1337	36.3703		46.8603	50.7938		35.2	32.7		17.8	35.8			34.4985	38.916		14.6243	8.08106
1e-09	25.4478	49.5553		36.8293	32.9224		15.6	20.1		12.3	19.9			22.5443	30.6194		13.312	14.0171
3e-10	17.0754	21.8165		22.3947	20.6741		12.5	15.9		10.7	9.5			15.6675	16.9726		6.29695	5.60221
Fig 7b	effect of PKC inhibitors on cAMP response								Fig 7c	protein overexpression
	DMSO		Bim1		Go
	UT	Gq	UT	Gq	UT	Gq				Gq	b2	Gs
subtracted	55130.5	66899.6	51296.9	66829.2	54541.5	69804.1				4	1	1
err	1142.68	1612.1	1180.06	2882.71	1929.76	1706.57				5.3	1.05	1.3
										6.7	1.2	0.9
subtracted	10445.3	17246.1	10547.5	23521.9	8288.52	21922.2				9	0.8	0.8
err	1882.2	2463.71	2770.34	1822.41	2151.28	3811.02
subtracted	46558.4	60161.3	40161.7	54530.1	39273.8	57467.6
err	1230.92	1408.41	1205.72	2350.69	886.462	1405.93
subtracted	31254.4	43397.1	28570.5	40244	29792.2	38616.8
err	938.015	901.536	1315.18	1398.71	1357.06	2133.62
	100	121.348	93.0463	121.22	98.9317	126.616
	2.07268	2.92416	2.14049	5.22889	3.50036	3.09552
	100	165.108	100.978	225.191	79.3515	209.875
	18.0195	23.5867	26.5223	17.4471	20.5956	36.4854
	100	129.217	86.261	117.122	84.354	123.431
	2.64382	3.02504	2.5897	5.04891	1.90398	3.01971
	100	138.851	91.4125	128.763	95.3215	123.556
	3.00122	2.88451	4.20798	4.47525	4.34197	6.8266
prop err	2.93122	3.58423	2.97955	5.6247	4.06799	3.72535
	25.4835	29.6822	32.0646	25.082	27.3657	40.6926
	3.73892	4.01754	3.70085	5.69923	3.25805	4.01353
	4.24437	4.16266	5.1686	5.38843	5.27826	7.4572
	100	138.631	92.9245	148.074	89.4897	145.87
	9.09949	10.3617	10.9784	10.4486	9.99251	13.9722
	100	121.348	93.0463	121.22	98.9317	126.616
	100	165.108	100.978	225.191	79.3515	209.875
	100	129.217	86.261	117.122	84.354	123.431
	100	138.851	91.4125	128.763	95.3215	123.556

## Sheet: SuppFIg1
Supplementary Figure 1a G protein activation - BODIPY fluorescence								Supplementary Figure 1b Downstream signaling IP1 assay
	V1	V1 S pep	V1 Sp->Qp	V1 Q pep	V1 Qp->Sp				NP	Sp	Sp->Qp	Qp	Qp->Sp
	100	433.66	269.718	71.8107	404.854				0.77	0.97	0.788554	0.93	1.03
	100	216.536	137.2	159.2	281.6				0.79	1.03	0.730604	0.91	1.04
	100	299.822	144.172	106.896	488.566				0.85	1.01	0.822856	0.91	1.05
	100	154.758	98.8525	121.869	160.552				0.92	1.08	0.847307	0.93	1.02
									0.91	1.12	0.499417	0.76	1.14
mean	100	276.194	162.486	114.944	333.893				0.87	1.16	0.546681	0.76	1.15
stdev	8.20464e-15	120.637	74.2132	36.2023	143.458				0.92	1.12	0.573558	0.79	1.13
sem									0.99	1.16	0.540374	0.78	1.17
minimum	100	154.758	98.8525	71.8107	160.552				0.86	1.09432	0.729591	0.82	1.14
Q1	100	201.092	127.613	98.1245	251.338				0.92	1.08891	0.813548	0.84	1.17
median	100	258.179	140.686	114.383	343.227				0.88	1.11768	0.727858	0.86	1.12
Q3	100	333.281	175.559	131.202	425.782				0.94	1.13036	0.794644	0.87	1.14
maximum	100	433.66	269.718	159.2	488.566
Q1-minimum		46.3335	28.7606	26.3138	90.7859			mean	0.885	1.09011	0.701249	0.846667	1.10833
Q1		201.092	127.613	98.1245	251.338			stdev	0.0623042	0.0591723	0.125865	0.0647138	0.0563807
mediam-Q1		57.0874	13.0729	16.258	91.8892			sem
Q3-median		75.1025	34.8726	16.8194	82.5552
maximum-Q3		100.379	94.1597	27.998	62.784			minimum	0.77	0.97	0.499417	0.76	1.02
								Q1	0.8575	1.0675	0.566839	0.7875	1.0475
Q3-Q1		132.19	47.9456	33.0774	174.444			median	0.895	1.106	0.730097	0.85	1.135
1.5x IQR		198.285	71.9184	49.6162	261.667			Q3	0.92	1.12259	0.79937	0.91	1.1425
								maximum	0.99	1.16	0.847307	0.93	1.17
upper bound		531.566	247.477	180.818	687.449
lower bound		2.80666	55.6947	48.5083	-10.3285			Q1-minimum	0.0875	0.0975	0.0674214	0.0275	0.0275
								Q1	0.8575	1.0675	0.566839	0.7875	1.0475
								mediam-Q1	0.0375	0.038498	0.163258	0.0625	0.0875
								Q3-median	0.025	0.0165928	0.0692724	0.06	0.0075
								maximum-Q3	0.07	0.0374091	0.0479376	0.02	0.0275
								Q3-Q1	0.0625	0.0550909	0.232531	0.1225	0.095
								1.5x IQR	0.09375	0.0826363	0.348796	0.18375	0.1425
Supplementary Figure 1c Equivalent SPASM sensor expression
		mean	SD					upper bound	1.01375	1.20523	1.14817	1.09375	1.285
	V1np	2194570	197511					lower bound	0.76375	0.984864	0.218043	0.60375	0.905
	V1sp	2090720	250886
	V1s-q	2023360	202336
	V1q	2100890	231098
	V1q-s	2063830	185745
Supplementary Figure 1d Equivalent SPASM sensor expression
		mean	SD
	b2-AR-(-)	2360700	212463
	b2-AR-Sp	2244650	269358
	b2-AR-Sp->Qp	2168350	216835
	b2-AR-Qp	2225550	244810
	b2-AR-Qp->Sp	2250950	202586

[truncated: 5 more sheets: SuppFig 2, SuppFig 3, SuppFig 4, SuppFig 5, Sheet4]
